# Supplementary material for: Increased mitochondrial mutation heteroplasmy induces aging phenotypes in pluripotent stem cells and their differentiated progeny
Source: Aging Cell. 2024 Dec 16;24(3):e14402. doi: 10.1111/acel.14402 (PMC11896400; doi:10.1111/acel.14402)
Supplement: Supplementary file 2 — Table S1. [file ACEL-24-e14402-s003.xlsx]

## Sheet: Sheet1
Supplemental Table 1: Differentially Expressed Genes
Transcript	baseMean	log2FoldChange	lfcSE	stat	pvalue	padj	name
ENSG00000204569	1226.4	13.5668	1.70251	7.9687	1.60352e-15	2.50165e-11	PPP1R10-201
ENSG00000286231	64.4171	-9.58009	1.47962	-6.4747	9.50023e-11	7.41065e-07	NA
ENSG00000167371	728.904	-1.52649	0.238894	-6.38982	1.66083e-10	8.63688e-07	PRRT2-206
ENSG00000274810	71.6672	-9.73086	1.53758	-6.32866	2.47291e-10	9.64498e-07	NPHP3-ACAD11-201
ENSG00000131069	2409.18	2.70119	0.430151	6.27964	3.39365e-10	1.05889e-06	ACSS2-218
ENSG00000169174	2253.91	1.82116	0.299147	6.08786	1.14427e-09	2.9753e-06	PCSK9-204
ENSG00000143603	349.211	-1.38539	0.229212	-6.04414	1.5021e-09	3.34774e-06	KCNN3-201
ENSG00000020577	837.788	1.2731	0.213237	5.97037	2.3671e-09	4.61615e-06	SAMD4A-214
ENSG00000140943	6019.52	0.861564	0.151103	5.70184	1.18518e-08	2.05445e-05	MBTPS1-205
ENSG00000234370	26.4621	8.03254	1.44231	5.56922	2.55889e-08	3.99213e-05	GTF2H4-226
ENSG00000167508	2759.87	1.71683	0.310462	5.52992	3.20377e-08	4.54383e-05	MVD-209
ENSG00000128965	865.023	1.47065	0.267263	5.50262	3.74199e-08	4.8649e-05	CHAC1-201
ENSG00000249240	135.098	-2.74512	0.505308	-5.43258	5.55449e-08	6.66581e-05	NA
ENSG00000174080	195.028	-3.72887	0.688551	-5.41553	6.1107e-08	6.8095e-05	CTSF-236
ENSG00000197181	358.457	-2.90418	0.539415	-5.38394	7.2871e-08	7.1515e-05	PIWIL2-201
ENSG00000228253	300116	-2.46165	0.457319	-5.38278	7.3344e-08	7.1515e-05	MT-ATP8-201
ENSG00000139209	1109.9	-1.2716	0.23926	-5.31473	1.06817e-07	9.25808e-05	SLC38A4-202
ENSG00000160117	293.686	-1.61079	0.30297	-5.31666	1.05689e-07	9.25808e-05	ANKLE1-203
ENSG00000157542	121.367	2.55195	0.481236	5.3029	1.13978e-07	9.35882e-05	KCNJ6-201
ENSG00000137501	483.135	1.29156	0.2487	5.19323	2.06676e-07	0.000161218	SYTL2-205
ENSG00000107798	4000.62	1.09405	0.21145	5.17401	2.29118e-07	0.000170213	LIPA-203
ENSG00000197283	4935.37	-0.957765	0.189426	-5.05613	4.27841e-07	0.000303398	SYNGAP1-219
ENSG00000284967	22070.3	1.16319	0.233946	4.97203	6.62543e-07	0.000449406	FDFT1-228
ENSG00000103160	4919.18	0.845205	0.172145	4.90983	9.11543e-07	0.000565979	HSDL1-201
ENSG00000106772	2388.61	1.06752	0.217528	4.90749	9.22471e-07	0.000565979	PRUNE2-202
ENSG00000135549	4810.23	1.20802	0.246377	4.90313	9.43238e-07	0.000565979	PKIB-211
ENSG00000103197	3051.55	-0.817959	0.167469	-4.88424	1.0383e-06	0.000599948	TSC2-259
ENSG00000139437	578.995	-1.40121	0.287622	-4.8717	1.10645e-06	0.000616488	TCHP-204
ENSG00000139269	773.318	1.62693	0.337126	4.82589	1.39382e-06	0.000749824	INHBE-203
ENSG00000214967	391.284	-2.11586	0.439744	-4.81158	1.4974e-06	0.0007787	NPIPA7-202
ENSG00000101255	521.402	1.66643	0.348606	4.78028	1.75048e-06	0.000880944	TRIB3-204
ENSG00000126870	4807.89	-1.9277	0.40434	-4.76753	1.86503e-06	0.000881705	DYNC2I1-202
ENSG00000184860	254.271	1.85295	0.388374	4.77105	1.83264e-06	0.000881705	SDR42E1-201
ENSG00000288725	526.134	-12.6178	2.65486	-4.75273	2.00685e-06	0.000920848	NA
ENSG00000136167	399.448	1.1192	0.237935	4.70381	2.55355e-06	0.00113823	LCP1-202
ENSG00000137709	96.5058	-2.52719	0.538281	-4.69493	2.66702e-06	0.00115578	POU2F3-201
ENSG00000186480	3933.09	1.31172	0.280824	4.67096	2.99791e-06	0.00126406	INSIG1-203
ENSG00000112972	37010.9	1.29567	0.278494	4.65244	3.28038e-06	0.00134677	HMGCS1-201
ENSG00000001630	11630.8	0.915579	0.197461	4.63675	3.5393e-06	0.00141581	CYP51A1-205
ENSG00000130749	4254.96	-1.07775	0.234414	-4.59762	4.27341e-06	0.00166674	ZC3H4-201
ENSG00000230373	164.271	-2.25628	0.499168	-4.52009	6.18146e-06	0.00235212	GOLGA6L5P-201
ENSG00000067064	7319.65	0.967707	0.214535	4.51072	6.46076e-06	0.00239986	IDI1-203
ENSG00000113161	23127.1	1.06552	0.237423	4.48784	7.19475e-06	0.00258602	HMGCR-208
ENSG00000171444	345.326	-2.73458	0.609725	-4.48494	7.29345e-06	0.00258602	MCC-201
ENSG00000120437	15410.7	1.0676	0.239509	4.45747	8.29329e-06	0.00287519	ACAT2-201
ENSG00000204065	871.932	-2.39622	0.538307	-4.45139	8.53145e-06	0.00289346	TCEAL5-201
ENSG00000105767	821.355	1.09651	0.246908	4.44096	8.95574e-06	0.0029108	CADM4-201
ENSG00000139219	1070.52	1.33338	0.300038	4.44404	8.82872e-06	0.0029108	COL2A1-202
ENSG00000076108	14283.2	-1.67306	0.377206	-4.4354	9.19018e-06	0.00292604	BAZ2A-201
ENSG00000130816	19164.1	-1.79822	0.406506	-4.4236	9.70697e-06	0.00300703	DNMT1-207
ENSG00000174307	563.078	1.19634	0.270611	4.42088	9.83004e-06	0.00300703	PHLDA3-202
ENSG00000114480	1188.49	1.02236	0.235325	4.34447	1.39611e-05	0.00418859	GBE1-201
ENSG00000103150	944.689	0.930421	0.216267	4.30219	1.69118e-05	0.00497812	MLYCD-201
ENSG00000087086	31607.5	0.573792	0.134511	4.26576	1.99219e-05	0.0056122	FTL-201
ENSG00000178814	348.217	1.29333	0.303366	4.26328	2.01451e-05	0.0056122	OPLAH-204
ENSG00000181019	2270.69	0.922462	0.2163	4.26473	2.0014e-05	0.0056122	NQO1-205
ENSG00000157514	569.653	1.48352	0.349669	4.24265	2.20892e-05	0.00604586	TSC22D3-205
ENSG00000122507	1446.65	0.923673	0.219293	4.21205	2.53067e-05	0.00680705	BBS9-222
ENSG00000102935	3074.21	-1.05096	0.249838	-4.20658	2.59269e-05	0.00685569	ZNF423-202
ENSG00000120549	1837.43	-1.01725	0.242502	-4.19483	2.73082e-05	0.00698418	KIAA1217-206
ENSG00000285069	1526.77	1.03987	0.2477	4.19809	2.69173e-05	0.00698418	SESN2-202
ENSG00000000971	210.627	-2.16136	0.516802	-4.18218	2.88733e-05	0.00726536	CFH-201
ENSG00000285437	1394.5	-1.56466	0.374785	-4.17482	2.98219e-05	0.00738494	POLR2J3-219
ENSG00000159140	27419.8	-1.01285	0.243899	-4.15275	3.28503e-05	0.00800777	SON-202
ENSG00000131473	29990.8	0.948825	0.229711	4.13052	3.61939e-05	0.00859529	ACLY-207
ENSG00000206077	190.026	-1.81283	0.438999	-4.12946	3.63624e-05	0.00859529	ZDHHC11B-202
ENSG00000157450	2987.47	-1.60072	0.389079	-4.11412	3.88667e-05	0.00905014	RNF111-208
ENSG00000109929	13014.2	0.669036	0.162923	4.10646	4.01769e-05	0.00921765	SC5D-209
ENSG00000052802	9040.18	1.20963	0.295048	4.09978	4.13542e-05	0.00935024	MSMO1-205
ENSG00000141013	649.634	-1.2323	0.302119	-4.07884	4.5261e-05	0.0100874	GAS8-206
ENSG00000132485	12762.9	-0.922565	0.227014	-4.06391	4.82582e-05	0.0104566	ZRANB2-202
ENSG00000134884	14638.8	-1.14408	0.281298	-4.06714	4.75939e-05	0.0104566	ARGLU1-203
ENSG00000083642	7029.87	-1.20603	0.297286	-4.05681	4.9748e-05	0.0106318	PDS5B-201
ENSG00000276618	1312.28	-1.58446	0.391553	-4.04662	5.19634e-05	0.0109552	RAD17-235
ENSG00000079215	1761.76	-0.945386	0.234524	-4.03109	5.55195e-05	0.0115488	SLC1A3-233
ENSG00000165238	2169.15	-0.932826	0.232353	-4.01469	5.95235e-05	0.0120601	WNK2-201
ENSG00000280618	814.12	-2.26587	0.564031	-4.01728	5.88746e-05	0.0120601	CYFIP1-217
ENSG00000248527	154058	-3.28687	0.81956	-4.01053	6.05815e-05	0.0121171	MTATP6P1-201
ENSG00000276043	4992.4	-0.717661	0.179303	-4.0025	6.26757e-05	0.0123773	UHRF1-201
ENSG00000102384	3297.85	0.650213	0.163026	3.98839	6.6522e-05	0.0126562	CENPI-208
ENSG00000105270	2516.39	-1.29652	0.325006	-3.98922	6.62898e-05	0.0126562	CLIP3-201
ENSG00000275851	272.637	-1.17331	0.293799	-3.99359	6.50814e-05	0.0126562	MLLT6-212
ENSG00000182718	5953.7	0.734967	0.185046	3.9718	7.13328e-05	0.013408	ANXA2-202
ENSG00000070669	11079.9	1.11267	0.28069	3.96405	7.36901e-05	0.0136862	ASNS-202
ENSG00000103257	15392.6	0.969981	0.245386	3.95289	7.72139e-05	0.0141122	SLC7A5-203
ENSG00000198938	697736	-1.69339	0.428587	-3.9511	7.7793e-05	0.0141122	MT-CO3-201
ENSG00000108256	22313.6	-1.50031	0.380048	-3.94769	7.89079e-05	0.0141499	NUFIP2-201
ENSG00000110921	588.163	1.30582	0.331511	3.93899	8.18246e-05	0.0145062	MVK-206
ENSG00000130208	778.09	1.02844	0.262562	3.91693	8.96819e-05	0.0157205	APOC1-202
ENSG00000142327	269.447	1.58994	0.406502	3.91127	9.18128e-05	0.0159152	RNPEPL1-203
ENSG00000072501	18133.4	-1.35504	0.347452	-3.89994	9.62173e-05	0.0162457	SMC1A-208
ENSG00000151726	651.077	1.29731	0.332498	3.9017	9.55176e-05	0.0162457	ACSL1-201
ENSG00000188994	6158.96	-1.53671	0.394194	-3.89837	9.68429e-05	0.0162457	ZNF292-210
ENSG00000168280	9398.15	-0.811714	0.209187	-3.88032	0.000104318	0.0173135	KIF5C-234
ENSG00000281289	430.449	1.22613	0.31638	3.87549	0.00010641	0.0174748	LSS-218
ENSG00000079819	14527.6	-1.29305	0.334319	-3.86773	0.000109855	0.0176515	EPB41L2-206
ENSG00000100393	12834.5	-0.734111	0.18993	-3.86517	0.000111011	0.0176515	EP300-201
ENSG00000119396	1496.47	-1.79888	0.465673	-3.86298	0.000112012	0.0176515	RAB14-201
ENSG00000160285	5581.74	1.3694	0.354167	3.86653	0.000110396	0.0176515	LSS-201
ENSG00000117713	14106.2	-1.44478	0.374756	-3.85525	0.000115613	0.017955	ARID1A-204
ENSG00000244462	17264.9	-1.12949	0.293075	-3.85392	0.00011624	0.017955	RBM12-203
ENSG00000129347	4147.71	-1.19552	0.310911	-3.84521	0.000120451	0.018423	KRI1-204
ENSG00000100078	1086.63	0.866256	0.225498	3.84152	0.000122272	0.0185201	PLA2G3-201
ENSG00000260691	57.8956	-2.33493	0.60896	-3.83429	0.000125929	0.0188905	ANKRD20A1-206
ENSG00000137337	8087.49	-1.10668	0.288856	-3.83125	0.000127496	0.0189434	MDC1-201
ENSG00000134324	839.643	1.12405	0.293602	3.82848	0.000128938	0.0189771	LPIN1-209
ENSG00000155158	1048.2	0.754316	0.197182	3.82548	0.000130516	0.0190297	TTC39B-208
ENSG00000269897	36.2174	-4.74123	1.2437	-3.8122	0.000137735	0.0198963	COMMD3-BMI1-203
ENSG00000159450	153.051	-1.98178	0.520881	-3.80468	0.000141989	0.0203227	TCHH-201
ENSG00000284832	21760.3	-1.2072	0.317776	-3.79891	0.000145331	0.0206119	POLR2A-211
ENSG00000169375	6598.62	-1.22049	0.321529	-3.79589	0.000147115	0.020677	SIN3A-202
ENSG00000111879	1296.24	-0.892386	0.235319	-3.79224	0.000149294	0.0207959	FAM184A-210
ENSG00000100292	1072.5	1.0072	0.266332	3.78173	0.000155743	0.0213135	HMOX1-202
ENSG00000116560	52201.7	-1.13633	0.30034	-3.78347	0.000154656	0.0213135	SFPQ-207
ENSG00000285241	3925.32	1.05374	0.279343	3.7722	0.000161816	0.0217628	PCK2-225
ENSG00000288640	102.378	1.63832	0.434081	3.77424	0.000160499	0.0217628	NA
ENSG00000100941	30325.2	-1.58298	0.419972	-3.76925	0.000163741	0.0218336	PNN-202
ENSG00000101846	929.683	-1.04596	0.277916	-3.76356	0.00016751	0.0221468	STS-204
ENSG00000227222	579.318	-2.21869	0.590444	-3.75766	0.000171511	0.0224852	DHX16-215
ENSG00000065833	1028.15	0.814368	0.217675	3.74121	0.000183135	0.0227071	ME1-201
ENSG00000124762	591.638	1.39753	0.373939	3.73731	0.000186	0.0227071	CDKN1A-208
ENSG00000167461	5069.19	-0.993178	0.26508	-3.74671	0.000179172	0.0227071	RAB8A-201
ENSG00000177200	2773.53	-0.729958	0.195251	-3.73856	0.000185078	0.0227071	CHD9-203
ENSG00000182636	1332.78	0.933504	0.249011	3.74884	0.000177653	0.0227071	NDN-201
ENSG00000230336	5748.98	-1.54285	0.412869	-3.7369	0.000186302	0.0227071	POU5F1-218
ENSG00000240694	735.657	1.14926	0.306758	3.74646	0.000179349	0.0227071	PNMA2-204
ENSG00000243742	355.471	-2.57681	0.687198	-3.74973	0.000177026	0.0227071	RPLP0P2-206
ENSG00000265972	598.069	-1.3198	0.353013	-3.73867	0.000184994	0.0227071	TXNIP-204
ENSG00000122545	5116.72	-1.55623	0.419204	-3.71234	0.000205351	0.0248347	SEPTIN7-202
ENSG00000151729	2545.43	0.634516	0.171392	3.70215	0.000213784	0.0254599	SLC25A4-201
ENSG00000228760	3904.21	-0.920573	0.248579	-3.70334	0.000212776	0.0254599	BAG6-329
ENSG00000072071	3533.37	-0.924214	0.250486	-3.68969	0.00022453	0.0259859	ADGRL1-201
ENSG00000096696	10267.3	-0.705434	0.191106	-3.69133	0.000223082	0.0259859	DSP-202
ENSG00000164211	4408.15	0.972701	0.26325	3.69498	0.000219907	0.0259859	STARD4-201
ENSG00000180182	19439.9	-0.864515	0.23433	-3.68931	0.000224863	0.0259859	MED14-201
ENSG00000068366	7307.46	0.851058	0.231543	3.67559	0.000237302	0.0263994	ACSL4-203
ENSG00000100433	94.4257	1.68064	0.457469	3.67379	0.000238978	0.0263994	KCNK10-203
ENSG00000149084	10386.1	0.765454	0.208275	3.67521	0.000237655	0.0263994	HSD17B12-205
ENSG00000180011	282.227	1.42531	0.387851	3.67489	0.000237955	0.0263994	ZADH2-201
ENSG00000242028	4673.54	-1.61814	0.440359	-3.67458	0.000238241	0.0263994	HYPK-201
ENSG00000269343	4020	-0.655783	0.178145	-3.68117	0.000232169	0.0263994	ZNF587B-204
ENSG00000270647	19438.3	-0.87708	0.23883	-3.6724	0.000240287	0.0263994	TAF15-208
ENSG00000151461	8044.3	-1.50333	0.40975	-3.66891	0.000243591	0.0265752	UPF2-201
ENSG00000184863	5062.7	-1.27397	0.347822	-3.66272	0.000249552	0.0270366	RBM33-201
ENSG00000184905	2295.37	-1.33401	0.36451	-3.65975	0.00025246	0.0270893	TCEAL2-202
ENSG00000204104	2203.66	-1.67342	0.457603	-3.65694	0.000255248	0.0270893	TRAF3IP1-202
ENSG00000285531	100.243	-2.25505	0.61641	-3.65836	0.000253835	0.0270893	NA
ENSG00000172840	3383.35	0.720934	0.197282	3.65433	0.000257858	0.0271814	PDP2-204
ENSG00000172893	5576.35	1.03331	0.283043	3.65071	0.000261518	0.0273822	DHCR7-212
ENSG00000155254	1813.5	0.764135	0.209587	3.64591	0.000266443	0.0273913	MARVELD1-204
ENSG00000160229	2707.09	-1.17242	0.321608	-3.6455	0.000266873	0.0273913	ZNF66-202
ENSG00000179299	1288.37	0.98203	0.269289	3.64675	0.000265581	0.0273913	NSUN7-201
ENSG00000108468	20402.9	-0.872727	0.239521	-3.64364	0.000268809	0.0274097	CBX1-202
ENSG00000167552	18579.2	0.724288	0.199112	3.63759	0.000275197	0.0278789	TUBA1A-210
ENSG00000138398	19060.6	-1.31081	0.361019	-3.63085	0.000282487	0.0284328	PPIG-203
ENSG00000105357	1529.5	-0.86089	0.23727	-3.62832	0.000285274	0.0285292	MYH14-206
ENSG00000141526	107.561	-1.95241	0.539079	-3.62176	0.000292609	0.0289711	SLC16A3-208
ENSG00000165029	1466.78	-1.05177	0.290589	-3.61942	0.000295263	0.0289711	ABCA1-202
ENSG00000204256	7333.26	-1.58829	0.438717	-3.6203	0.000294261	0.0289711	BRD2-201
ENSG00000129317	1960.85	-1.75271	0.484549	-3.61719	0.000297822	0.0290395	PUS7L-201
ENSG00000132639	504.096	-1.04411	0.288902	-3.61405	0.000301447	0.0292104	SNAP25-222
ENSG00000118785	1714.59	0.71649	0.198377	3.61176	0.000304128	0.0292882	SPP1-201
ENSG00000137710	14512.5	-0.986941	0.273574	-3.60759	0.000309059	0.0293497	RDX-220
ENSG00000150776	3300.79	-1.31282	0.363812	-3.60852	0.000307947	0.0293497	NKAPD1-203
ENSG00000186766	257.515	-1.86718	0.517732	-3.60645	0.00031041	0.0293497	FOXI2-201
ENSG00000132780	88714	-0.930488	0.258221	-3.60346	0.000314007	0.0295109	NASP-205
ENSG00000131398	832.114	-0.855516	0.23764	-3.60005	0.000318156	0.0297219	KCNC3-201
ENSG00000124177	6321.93	-1.34998	0.376042	-3.58997	0.000330715	0.0301724	CHD6-202
ENSG00000151176	8398.62	-1.58679	0.441798	-3.59166	0.000328577	0.0301724	PLBD2-202
ENSG00000167978	40821.4	-0.937099	0.260779	-3.59347	0.000326309	0.0301724	SRRM2-230
ENSG00000198157	5707.03	-1.19126	0.331705	-3.59134	0.000328982	0.0301724	HMGN5-201
ENSG00000198899	1.11633e+06	-3.01226	0.840167	-3.58532	0.000336672	0.0305373	MT-ATP6-201
ENSG00000159176	735.495	0.882736	0.246512	3.58091	0.000342397	0.0308771	CSRP1-201
ENSG00000104517	21420.6	-1.13459	0.317131	-3.57767	0.000346673	0.031083	UBR5-207
ENSG00000110628	52.3713	3.35567	0.938824	3.57433	0.000351126	0.0313024	SLC22A18-201
ENSG00000137076	8210.61	-1.04479	0.292602	-3.57068	0.000356058	0.0315617	TLN1-201
ENSG00000143569	22900.6	-1.14792	0.321909	-3.56596	0.000362522	0.0315961	UBAP2L-202
ENSG00000159712	998.425	-0.850497	0.238318	-3.56875	0.000358692	0.0315961	ANKRD18CP-201
ENSG00000173575	8268.21	-1.43178	0.40145	-3.56652	0.000361749	0.0315961	CHD2-208
ENSG00000067225	44694.9	-0.805391	0.22613	-3.56163	0.000368554	0.0319434	PKM-211
ENSG00000185813	1129.73	0.887517	0.2501	3.54866	0.000387204	0.0333744	PCYT2-203
ENSG00000005483	6009.85	-0.99979	0.282231	-3.54245	0.000396425	0.0339814	KMT2E-218
ENSG00000140945	114.316	1.70969	0.483333	3.53729	0.000404249	0.0343812	CDH13-201
ENSG00000196739	1541.14	-0.777353	0.219852	-3.53579	0.000406552	0.0343812	COL27A1-201
ENSG00000226887	2612.48	-0.612538	0.173276	-3.53505	0.0004077	0.0343812	ERVMER34-1-203
ENSG00000113810	22661.5	-1.21534	0.344113	-3.53181	0.000412722	0.0346176	SMC4-226
ENSG00000134595	871.357	0.956499	0.271194	3.52699	0.000420314	0.0350659	SOX3-201
ENSG00000189057	4396.79	-0.932229	0.264603	-3.52313	0.000426481	0.0353911	FAM111B-202
ENSG00000276111	353.587	-1.40192	0.398997	-3.51362	0.000442044	0.0364885	SDCCAG8-212
ENSG00000116133	31110.1	0.596967	0.170136	3.50877	0.000450187	0.0369651	DHCR24-201
ENSG00000116754	24526.4	-1.29377	0.368928	-3.50683	0.000453481	0.0370406	SRSF11-203
ENSG00000151789	232.285	1.36195	0.389917	3.49291	0.000477781	0.0386211	ZNF385D-201
ENSG00000162191	4609.34	-1.31883	0.377472	-3.49386	0.00047609	0.0386211	UBXN1-201
ENSG00000116062	30766.5	-1.12623	0.322889	-3.48798	0.000486692	0.0391386	MSH6-210
ENSG00000142408	1667.24	-0.973946	0.279565	-3.4838	0.000494353	0.0395508	CACNG8-201
ENSG00000123572	689.761	0.844738	0.242972	3.47669	0.000507637	0.0397777	NRK-201
ENSG00000140829	4817.23	-1.0408	0.299297	-3.47747	0.000506171	0.0397777	DHX38-209
ENSG00000169249	2256.23	-1.57011	0.451767	-3.47548	0.000509937	0.0397777	ZRSR2-205
ENSG00000170776	3632.32	-1.01428	0.291745	-3.47661	0.0005078	0.0397777	AKAP13-220
ENSG00000258643	1202.85	-5.07425	1.45842	-3.47929	0.000502751	0.0397777	BCL2L2-PABPN1-203
ENSG00000230989	10232.3	0.681472	0.196941	3.46029	0.000539589	0.0418812	HSBP1-209
ENSG00000065526	3851.44	-0.821389	0.23809	-3.4499	0.000560791	0.0420466	SPEN-206
ENSG00000078140	21031.9	-1.16977	0.338697	-3.45374	0.00055286	0.0420466	UBE2K-206
ENSG00000105290	672.877	-1.86705	0.541378	-3.44871	0.00056328	0.0420466	APLP1-202
ENSG00000143748	3709.47	-1.01056	0.292751	-3.45196	0.000556538	0.0420466	NVL-215
ENSG00000175265	2080.52	-1.24793	0.361719	-3.45	0.000560585	0.0420466	GOLGA8A-205
ENSG00000196155	155.722	1.27248	0.368386	3.4542	0.000551938	0.0420466	PLEKHG4-201
ENSG00000241431	51.1341	-3.50621	1.01588	-3.45141	0.000557665	0.0420466	RPL37P6-202
ENSG00000281165	406.031	1.10591	0.320137	3.45451	0.000551299	0.0420466	SLC2A6-208
ENSG00000166340	6472.33	-1.47226	0.427158	-3.44664	0.000567612	0.0421682	TPP1-201
ENSG00000132297	153805	-1.39143	0.404604	-3.43899	0.000583881	0.0431712	HHLA1-201
ENSG00000196535	3690.56	-1.07276	0.312094	-3.43731	0.000587531	0.0432361	MYO18A-203
ENSG00000158321	10685.9	-1.01728	0.296187	-3.43459	0.000593462	0.0433018	AUTS2-224
ENSG00000184489	45.1386	-4.67864	1.36231	-3.43435	0.000593974	0.0433018	PTP4A3-203
ENSG00000196235	9713.27	-1.15633	0.337108	-3.43014	0.000603267	0.0437747	SUPT5H-207
ENSG00000125375	641.556	0.698305	0.20394	3.42407	0.000616901	0.0445568	DMAC2L-204
ENSG00000212907	220356	-2.52868	0.738782	-3.42277	0.000619858	0.0445641	MT-ND4L-201
ENSG00000079482	1786.19	-1.34768	0.394392	-3.41711	0.000632889	0.0446774	OPHN1-215
ENSG00000085982	1013.18	-0.641868	0.187702	-3.41961	0.0006271	0.0446774	USP40-208
ENSG00000126653	5423.88	-1.48053	0.432975	-3.41944	0.000627501	0.0446774	NSRP1-206
ENSG00000149591	5016.3	0.792778	0.231926	3.41824	0.000630271	0.0446774	TAGLN-202
ENSG00000104218	2696.83	-0.943142	0.276485	-3.41118	0.000646816	0.045251	CSPP1-208
ENSG00000146963	6161.79	-1.06636	0.312532	-3.41199	0.000644898	0.045251	LUC7L2-208
ENSG00000179094	1099.12	-1.36317	0.400634	-3.40253	0.000667662	0.0465009	PER1-201
ENSG00000259332	135.134	1.46007	0.429682	3.39802	0.000678744	0.0469331	ST20-MTHFS-203
ENSG00000265590	1571.59	-1.42287	0.418792	-3.39756	0.000679884	0.0469331	CFAP298-TCP10L-209
ENSG00000147601	61553.4	-0.591485	0.174222	-3.39501	0.000686262	0.0471646	TERF1-211
ENSG00000099783	44454.1	-0.743885	0.219326	-3.39168	0.000694654	0.0472509	HNRNPM-202
ENSG00000135069	28881.8	0.912391	0.269069	3.39091	0.000696603	0.0472509	PSAT1-202
ENSG00000149136	26077.2	-1.01113	0.29809	-3.39202	0.00069379	0.0472509	SSRP1-202
ENSG00000088298	1007.76	0.62859	0.185612	3.38658	0.000707702	0.0475899	EDEM2-201
ENSG00000276463	871.481	-1.08942	0.321639	-3.38709	0.00070638	0.0475899	TAF9-223
ENSG00000133226	15324.2	-1.24892	0.36906	-3.38405	0.00071424	0.0478234	SRRM1-208
ENSG00000058272	12124.6	-1.24187	0.367876	-3.3758	0.00073602	0.0490712	PPP1R12A-201
