# Supplementary material for: Increased mitochondrial mutation heteroplasmy induces aging phenotypes in pluripotent stem cells and their differentiated progeny
Source: Aging Cell. 2024 Dec 16;24(3):e14402. doi: 10.1111/acel.14402 (PMC11896400; doi:10.1111/acel.14402)
Supplement: Supplementary file 3 — Table S2. [file ACEL-24-e14402-s004.xls]

## Sheet: combined_norm_means
Supplemental Table 2: Mean normalized metabolites
Clone	C00002	C00003	C00004	C00005	C00006	C00008	C00009	C00010	C00015	C00019	C00020	C00024	C00025	C00026	C00029	C00031	C00035	C00037	C00041	C00042	C00043	C00044	C00047	C00049	C00051	C00055	C00062	C00063	C00064	C00065	C00072	C00073	C00074	C00075	C00077	C00078	C00079	C00082	C00083	C00091	C00092	C00093	C00095	C00105	C00106	C00111	C00112	C00114	C00116
Mut1	-1	-1.3	1.2	-0.9	-1	-0.3	0.5	0.6	0	-1.3	1.4	0.8	-1.4	-1	-1.1	1.2	0.3	-0.9	1.4	-1.1	-1.1	0.1	0.8	-0.2	-1.4	0.8	1.2	-0.7	0.9	-0.6	-1.1	1.3	0.4	-1.2	-1.4	1.1	-0.2	0	-0.5	-0.3	-0.7	-0.3	-1.2	0	0.7	-0.7	0.9	1.2	1.4
Mut2	-0.2	-0.3	0.1	-0.6	0.1	0.4	-0.4	0.3	0.2	-0.2	0.4	0.4	-0.9	-0.2	0.1	-0.7	0	0.2	0.7	-0.3	0.3	-0.2	-0.5	0.5	-0.8	0.9	-0.5	-0.3	-0.7	-0.4	-0.8	-0.7	-0.4	-0.1	-0.3	-0.6	-0.5	-0.4	-0.7	0.3	-0.8	0.6	-0.9	0.4	0.8	-0.5	0	-0.3	0.4
Mut3	0.6	0.5	0.1	0.5	-0.2	0.4	0.2	0.4	0.6	0.3	-0.1	0.5	0	1.1	0.3	-0.5	0.3	0.5	0	0.1	0.3	0.6	0	-0.8	0.2	1	-0.6	0.4	-0.1	0.7	0.4	-0.5	0.9	0.8	1	-0.6	0.7	0.1	0.1	0.4	0.3	0.8	0.2	0.2	0.2	1.3	-0.1	-0.1	-0.3
WT1	0.2	0.3	-0.1	0.6	-0.1	-0.4	0.4	-0.3	-0.2	0.2	-0.4	-0.4	0.9	0.2	-0.1	0.7	0	-0.2	-0.7	0.3	-0.3	0.2	0.5	-0.5	0.8	-0.9	0.5	0.3	0.7	0.4	0.8	0.7	0.4	0.1	0.3	0.6	0.5	0.4	0.7	-0.3	0.8	-0.6	0.9	-0.4	-0.8	0.5	0	0.3	-0.4
WT2	-0.5	-0.4	-1	-0.4	0.2	-0.8	-0.9	-1.2	-1.1	0	-1.2	-1.5	0.3	-0.7	-0.5	-0.5	-0.9	-0.8	-0.9	-0.3	-0.5	-0.9	0	-0.3	-0.1	-0.9	-0.3	-0.6	-1	-1	0.6	-0.7	-0.6	-0.3	-0.2	-0.5	-0.7	-0.7	0.1	-0.6	-0.7	-1.3	-0.2	-1	-1.4	-0.8	-0.8	-0.6	-0.8
WT3	1	1.2	-0.3	0.7	1	0.6	0.3	0.2	0.5	1.1	-0.2	0.2	1.1	0.7	1.3	-0.2	0.3	1.2	-0.5	1.4	1.3	0.2	-0.7	1.3	1.2	-0.9	-0.4	0.8	0.2	0.9	0.1	-0.2	-0.6	0.7	0.6	0	0.2	0.6	0.3	0.5	1.1	0.8	1.2	0.7	0.5	0.2	-0.1	-0.5	-0.2
[truncated: 73 more columns]
