# Supplementary material for: Increased mitochondrial mutation heteroplasmy induces aging phenotypes in pluripotent stem cells and their differentiated progeny
Source: Aging Cell. 2024 Dec 16;24(3):e14402. doi: 10.1111/acel.14402 (PMC11896400; doi:10.1111/acel.14402)
Supplement: Supplementary file 4 — Table S3. [file ACEL-24-e14402-s002.xls]

## Sheet: class_norm
Supplemental Table 3: Normalized lipidomics by class
SampleID	CE	Cer d18:1	DG	FFA	HexCER	LPC	LPE	LacCER	PA	PC	PE	PG	PI	PS	SM	TG
WT1	0.964703	1.81097	4.4476	21.3491	2.35601	2.15123	0.361777	1.65378	0.364062	145.781	61.5941	2.7316	36.1334	58.406	19.0708	9.52595
WT2	2.51985	1.96508		24.1125	3.08823	2.15048	0.470194	1.51486	0.368989	161.543	83.6578	2.6675	39.5894	50.626	22.0366	36.7096
WT3	1.23848	1.25465	5.82747	20.713	2.98885	2.34679	0.273589	2.22123	0.526137	152.205	69.4663	3.47094	39.5311	70.5878	24.4187	10.3805
Mut1	4.85634	3.01778	6.60986	27.9621	3.50346	3.91682	0.681643	1.16211	0.628851	187.864	153.093	3.38287	54.8264	64.4368	31.9462	58.4975
Mut2	5.82803	3.06409	0.644232	24.9242	3.06874	4.60083	0.730636	1.76569	0.272194	198.677	119.372	3.55195	47.4157	87.9986	25.0503	31.9079
Mut3	3.54793	2.751	5.68825	26.6418	4.57689	4.35961	0.59093	3.42118	0.755606	231.457	123.351	4.45824	64.6224	113.847	39.6483	26.1703
